# Supplementary material for: Species‐level repertoire size predicts a correlation between individual song elaboration and reproductive success
Source: Ecol Evol. 2019 Jul 2;9(14):8362–77. doi: 10.1002/ece3.5418 (PMC6662282; doi:10.1002/ece3.5418)
Supplement: Supplementary file 4 [file ECE3-9-8362-s004.xlsx]

## Sheet: Elaboration and Reproductive
Species Name	Ref	Syl/Song Used	nBirds			pairing signif.	p, effect	R	fledge signif.	p, effect	R	fem signif.	p, effect	R	1st egg hatch signif.	p, effect	R	clutch signif.	p, effect	R	laying signif.	p, effect	R	EPP signif.	p, effect	R
Acrocephalus arundinaceus	[1]	song	107			n/a	n/a	n/a	no, fledgling num or survival post bonferoni correction	>.1	0.36	No, post bonferroni correction, controling for age makes the corelation drop, also linked to number of recruites even when age was controled for	<.05	0.37	n/a	n/a	n/a	n/a	n/a	n/a	n/a	n/a	n/a	n/a	n/a	n/a
									no, recruits post bonferroni correction	<.1	0.38
	[2]	song	37			n/a	n/a	n/a	no, all males	0.099	0.276	yes,	0.002	0.492	n/a	n/a	n/a	yes, looked at total eggs	0.001	0.564	n/a	n/a	n/a	n/a	n/a	n/a
									no, all males, controled for territory	0.112	0.27	no, controlled for territory	0.093	0.284				yes, controled for territory	0.019	0.388
			32						yes, removed males with nests lost to predetation	0.002	0.532
									yes, removed males with nests lost to predetation, control for territory	0.012	0.452
			25						yes, with no males with nests lost to predation or non-breeding males	0.011	0.498
									yes, with no males with nests lost to predation or non-breeding males, control for territory	0.013	0.5
	[3]	syl	35	52	39	n/a	n/a	n/a	no, recruits 81-82	0.55	0.1	yes for 1981-82, and not confounded by age	0.002	0.42	n/a	n/a	n/a	no, 1981-82, teritory not a confounding factor	0.065	0.3	n/a	n/a	n/a	n/a	n/a	n/a	*
			62	47					no, recruits 94-00	0.5	-0.11	no, 1994-2000, counfounded by age	0.78	0.04				no, 1994-2000	0.16	-0.21
	[4]	song	29			n/a	n/a	n/a	n/a	n/a	n/a	no	0.059, for Discriminant Axis1, 2: -.4, -.45	?	n/a	n/a	n/a	n/a	n/a	n/a	n/a	n/a	n/a	n/a	n/a	n/a
	[5]	syllables, but calls it song rep in the paper; compare table 1 legend to Fig 2b	77	94		n/a	n/a	n/a	yes, recruits	0.029	0.25	n/a	n/a	n/a	n/a	n/a	n/a	n/a	n/a	n/a	n/a	n/a	n/a	yes	0.025, G=6.4, could not convert into an effect size	?
Acrocephalus bistrigiceps	[6]	mimetic repertoire: number of species a mala can copy; not a perfect proxy for number of songs	8			no, pairing order, 1996	0.21	-0.47	n/a	n/a	n/a	n/a	n/a	n/a	n/a	n/a	n/a	n/a	n/a	n/a	n/a	n/a	n/a	n/a	n/a	n/a
			10			no, pairing order, 1997	0.23	-0.4
			18			no, latency in the traditional sense, combined both years	0.29	-0.26
Acrocephalus palustris	[7]	syl	23			no, larger reps arrive sooner, but the intervol to pairing was the same	>.1	-0.173	yes, not for nestlings	0.023	0.474	unclear: two bigamous males had larger reps and a third had smaller, though was recorded in poor conditions	?	?	no	not significant	?	data exists but not analyzed	n/a	?	n/a	n/a	n/a	n/a	n/a	n/a
	[8]	syl/time	31			yes, after control for arrival and territory	0.004	-0.53	n/a	n/a	n/a	n/a	n/a	n/a	n/a	n/a	n/a	yes, not due to seasonal variation	0.02	0.62	n/a	n/a	n/a	no, Mann Whitney U test	p>0.7, z=-0.31	0.056
Acrocephalus schoenobaenus	[9]	syl	26			yes 1994	0.006	-0.521	no	not significant	?	n/a	n/a	n/a	no	not significant	?	no	not significant	?	n/a	n/a	n/a	n/a	n/a	n/a
			31			yes 1995	0.032	-0.385
			23			yes 1996	0.046	-0.421
	[10]	syl	10			yes	0.001	-0.87	n/a	n/a	n/a	n/a	n/a	n/a	n/a	n/a	n/a	n/a	n/a	n/a	n/a	n/a	n/a	n/a	n/a	n/a
	[11]	syl	19			n/a	n/a	n/a	n/a	n/a	n/a	no	not significant	?	n/a	n/a	n/a	n/a	n/a	n/a	n/a	n/a	n/a	no	0.164, Z=-1.39	-0.304
	[12]	song	10			n/a	n/a	n/a	n/a	n/a	n/a	n/a	n/a	n/a	n/a	n/a	n/a	n/a	n/a	n/a	n/a	n/a	n/a	yes, EPPs had smaller repertoires	0.007, z=-2.7	-0.649
Agelaius phoeniceus	[13]	song	49			no, all birds	>.2	0.169	n/a	n/a	n/a	yes, all birds	<.01	0.396	n/a	n/a	n/a	n/a	n/a	n/a	n/a	n/a	n/a	n/a	n/a	n/a
			28			no, for yearling males	<.1	0.259				no for yearlings	>.5	-0.071
			11			no, birds with only one year experience	<.5	-0.211				no, birds with only one year experience	>.9	0.021
			21			yes, however the authors believe it is because older males with larger repertoires get better territories and the territories are what the females prefer	>.05	-0.529				yes, when looking at males with at least one year of experience	<.01	0.736
Anthus spinoletta	[14]	syllables	75			n/a	n/a	n/a	no	0.583, F=.659, df=71,2	0.135	no	0.583, F=.659, df=71,2	0.135	n/a	n/a	n/a	n/a	n/a	n/a	n/a	n/a	n/a	n/a	n/a	n/a	**
Cardinalis cardinalis	[15]	both	21			n/a	n/a	n/a	no, less versatile syl repertoires more successful, not confounded by age, may be confounded with territory quality	0.053	-0.36	n/a	n/a	n/a	n/a	n/a	n/a	n/a	n/a	n/a	n/a	n/a	n/a	n/a	n/a	n/a
Carpodacus mexicanus	[16]	unique syllables per song: the western population (which was studied) creates variation by adding or dropping syllables from their songs. So unique syllables is a fair proxy for syllable repertoire size	13			no, used nest initiation as a proxy	0.06, is positive .45 in the paper, but the paper marks all R values as positive	-0.45	n/a	n/a	n/a	n/a	n/a	n/a	n/a	n/a	n/a	no	> 0.17	0.28	n/a	n/a	n/a	Examined, but only one case found	n/a	n/a
Dendroica pensylvanica	[17]	both	36			n/a	n/a	n/a	n/a	n/a	n/a	n/a	n/a	n/a	n/a	n/a	n/a	n/a	n/a	n/a	n/a	n/a	n/a	no, dawn song, total syl rep	0.34	0.11
																								no, day song, total syl rep	0.74	0.03
Emberiza schoeniclus	[18]	syl	26			n/a	n/a	n/a	n/a	n/a	n/a	n/a	n/a	n/a	n/a	n/a	n/a	n/a	n/a	n/a	n/a	n/a	n/a	no	0.45	-0.57
Ficedula albicollis	[19]	"elements" of "figures" (syllables as far as I can tell)	53			y, smaller pairs faster	0.011	0.333	n/a	n/a	n/a	n/a	n/a	n/a	n/a	n/a	n/a	n/a	n/a	n/a	n/a	n/a	n/a	n/a	n/a	n/a
	[20]	"repertoire size"	16			n/a	n/a	n/a	n/a	n/a	n/a	n/a	n/a	n/a	n/a	n/a	n/a	n/a	n/a	n/a	n/a	n/a	n/a	?	?, D:-0.316	-0.156
Ficedula hypoleuca	[21]	syl	50			yes, paired males had larger reps than unpaired and arrived sooner, R was from R^2	0.05, R2=.091	-0.301	n/a	n/a	n/a	n/a	n/a	n/a	n/a	n/a	n/a	n/a	n/a	n/a	n/a	n/a	n/a	n/a	n/a	n/a
Hirundo rustica	[22]	both	16			n/a	n/a	n/a	n/a	n/a	n/a	n/a	n/a	n/a	n/a	n/a	n/a	n/a	n/a	n/a	authors considered effect sizes above .2 sexually selected	D: 0.358	-0.176	n/a	n/a	n/a
	[20]	"repertoire size"	27			n/a	n/a	n/a	n/a	n/a	n/a	n/a	n/a	n/a	n/a	n/a	n/a	n/a	n/a	n/a	n/a	n/a	n/a	yes, effect size	?, D:-0.308	-0.152
Luscinia megarhynchos	[23]	song	12			n/a	n/a	n/a	n/a	n/a	n/a	n/a	n/a	n/a	n/a	n/a	n/a	n/a	n/a	n/a	n/a	n/a	n/a	no, cuckolded and EPP fathers unpaired	0.94, U=54	?	***
			8																					no, just comparing cuckholded males to the EPP father (paired)	0.08, Z=-1.85	0.5473
Melospiza melodia	[24]	song	72	41		yes, mating or not mating, made negative to match with pairing date	0.032, chi square = 4.6, df = 1	-0.542	n/a	n/a	n/a	n/a	n/a	n/a	n/a	n/a	n/a	n/a	n/a	n/a	yes, all males (41)	0.023, F=6.4, df=1,38	-0.38	n/a	n/a	n/a
			32																		yes, new Males with new females (32)	0.016, F=5.8, df=1,29	-0.408
			9																		no, new males with old females (9)	0.1, F=3.9, df=1,6	-0.628
	[25]	song	21			no, initial pairing 1981	>0.1	-0.124	n/a	n/a	n/a	n/a	n/a	n/a	n/a	n/a	n/a	n/a	n/a	n/a	n/a	n/a	n/a	n/a	n/a	n/a
			15			no, intial pairing 1982	>0.1	0.075
			10			no, not on second paring 1982	>0.1	-0.221
	[26]	song	16			n/a	n/a	n/a	yes	<0.0025	0.7088	n/a	n/a	n/a	n/a	n/a	n/a	n/a	n/a	n/a	n/a	n/a	n/a	n/a	n/a	n/a
									yes, controlled for tenure in territory	<0.01	0.6173
	[27]	song	54	54	32	n/a	n/a	n/a	yes, a=.013, "independent offspring" (fledged)	0.001	0.57	n/a	n/a	n/a	n/a	n/a	n/a	yes, total eggs, Bonferroni correction a=.013	0.002	0.41	yes only in younger males, n=32	0.007, F=9.2 df=1,19	-0.5711	n/a	n/a	n/a
			53	54					yes, locally recruited, a=.013	0.001	0.45							no, controled for longevity	>.3	?
	[28],[20]	song	28			n/a	n/a	n/a	n/a	n/a	n/a	n/a	n/a	n/a	n/a	n/a	n/a	n/a	n/a	n/a	n/a	n/a	n/a	?, effect size	?, D: 0.246	0.122
	[29]	song	64	56		n/a	n/a	n/a	yes,hatchings	0.009	0.32	n/a	n/a	n/a	yes	0.019	-0.31	n/a	n/a	n/a	n/a	n/a	n/a	n/a	n/a	n/a
			64						yes,fledglings	0.012	0.57
Mimus polyglottos	[30]	syl "patterns"	18			yes	>.01	-0.74	n/a	n/a	n/a	n/a	n/a	n/a	n/a	n/a	n/a	n/a	n/a	n/a	n/a	n/a	n/a	n/a	n/a	n/a
						no, controlled for territory	0.285	-0.3
Parus caeruleus	[31]	song	19			n/a	n/a	n/a	n/a	n/a	n/a	n/a	n/a	n/a	n/a	n/a	n/a	no	0.88, t=-.15, df=18	0.035	no b/c a=.025 post Bonferroni correction "versatility" = song types *song type swtches. Authors say using just repertoire size does not change the data	0.04, t= -2.21, df=18	-0.462	n/a	n/a	n/a
Parus major	[32]	song	44			n/a	n/a	n/a	n/a	n/a	n/a	n/a	n/a	n/a	n/a	n/a	n/a	no	not significant	?	no	not significant	?	n/a	n/a	n/a
	[33]	song	32			n/a	n/a	n/a	no, counted both fledged offspring, (first brood)	not significant	-0.12	n/a	n/a	n/a	n/a	n/a	n/a	no	not significant	-0.09	no	not significant	-0.08	n/a	n/a	n/a
			13						no, those survived 3 months post fledging	>.4	0.2
	[34]	song	81			n/a	n/a	n/a	yes, offspring that survived to breed, However, this trend does not continue for future generations, and may be related to territory acquisition, though they found no effect. The optimal repertoire size over generational time is about 3 songs, and repertoire size is not heritable.	<.02, F=6.7, df=1,80	0.28	n/a	n/a	n/a	n/a	n/a	n/a	n/a	n/a	n/a	n/a	n/a	n/a	n/a	n/a	n/a
Phylloscopus fuscatus	[35]	syl	7			n/a	n/a	n/a	n/a	n/a	n/a	n/a	n/a	n/a	n/a	n/a	n/a	n/a	n/a	n/a	n/a	n/a	n/a	no	0.68, t=-.4, df = 6, garamszegi et al says d:-.306	-0.161
Phylloscopus trochiloides	[36]	song	21			yes, india	0.02, z=2.24, B=1.03+/- 0.46	0.439	n/a	n/a	n/a	n/a	n/a	n/a	no	NS	?	n/a	n/a	n/a	n/a	n/a	n/a	no	NS	?
			33	20		no, Kyrgyzstan	0.18, z=1.35, B=0.64 +/- 0.47	0.2288							yes, Kyrgyzstan "fledging date"	0.004, f=10.61, df=18,1	0.609							no	NS	?
			5			n/a	n/a	n/a							yes, siberia, , "fledging date"	0.05, F=-3.29, df=3,2; negatve F values a vaiable outcome, author likely meant 3.29?	0.828							n/a	n/a	n/a
Phylloscopus trochilus	[37]	song	48			n/a	n/a	n/a	n/a	n/a	n/a	n/a	n/a	n/a	n/a	n/a	n/a	n/a	n/a	n/a	n/a	n/a	n/a	no	not significant	?
	[38]	song	14	25		no, 1994	>.05, tau=.285	0.432	yes	<.005, t =3.209, df=13	0.665	n/a	n/a	n/a	n/a	n/a	n/a	n/a	n/a	n/a	n/a	n/a	n/a	n/a	n/a	n/a
			19			no, 1995	>.05, tau=.143	0.223	no, recruits	0.8, R2=.003	0.0547
			22			yes, 1996	<.05, tau=-.331	-0.497
			21			no, 1997	>.05, tau=-.025	-0.039
			62			no, pooled	>.05, tau = 0.002	0.003
	[39]	song	8			yes	<.05	-0.69	n/a	n/a	n/a	n/a	n/a	n/a	n/a	n/a	n/a	n/a	n/a	n/a	n/a	n/a	n/a	n/a	n/a	n/a
Plectrophenax nivalis	[40]	strophe versatility: number of unique syllables/ total syllables in a song; this species only has one song per male, also these values appear to be essentially to the total syllable repertoire divided by 10, since males had similar song lengths; it is not a perfect proxy for syllable repertoire size but should be related	18	23		n/a	n/a	n/a	no	0.201	-0.316	n/a	n/a	n/a	n/a	n/a	n/a	n/a	n/a	n/a	no,	0.923	-0.021	n/a	n/a	n/a
Saxicola caprata	[41]	song	22			n/a	n/a	n/a	yes	0.01, t=2.8, df=20	0.53	n/a	n/a	n/a	n/a	n/a	n/a	n/a	n/a	n/a	n/a	n/a	n/a	n/a	n/a	n/a
Setophega ruticilla	[42]	common vs rare songs	43			n/a	n/a	n/a	rare song types correltaed with number of fledged offspring, size was not looked at per se	<0.04, F=5.21, df=1,34	0.364	n/a	n/a	n/a	n/a	n/a	n/a	n/a	n/a	n/a	n/a	n/a	n/a	n/a	n/a	n/a
Sturnella neglecta	[43]	song	9			no,1984	<.1	-0.57	yes, 1984	<0.025	0.58	yes,1984	<.025, z=2.02	0.559	n/a	n/a	n/a	n/a	n/a	n/a	n/a	n/a	n/a	n/a	n/a	n/a
			14			yes,1985	<.05	-0.53	yes, 1985 controlled for num females	<0.025	0.55	yes,1985	<.025, z=2.07	0.484
	[44]	song	24			n/a	n/a	n/a	n/a	n/a	n/a	yes, mated versus unmated, but there is stronger correlation with territory size (p = .002)	0.046, U=29, N1=17, N2=7, approx Z=-1.937 or -1.685	0.368	n/a	n/a	n/a	n/a	n/a	n/a	n/a	n/a	n/a	n/a	n/a	n/a
Sturnus vulgaris	[45]	song	15			n/a	n/a	n/a	n/a	n/a	n/a	n/a	n/a	n/a	n/a	n/a	n/a	n/a	n/a	n/a	yes	0.006	-0.625	n/a	n/a	n/a
			7																		no (second round of experiment)	0.303	0.456
	[46]	song	6	10	10	yes, but this was related to arrival date and age and the variables could not be unentangled	0.02	-0.886	yes, with yearlings	0.01	0.761	yes, with yearlings	<0.05	0.699	n/a	n/a	n/a	n/a	n/a	n/a	n/a	n/a	n/a	n/a	n/a	n/a
			5	8	8	trending, 4 late birds + 1 early looking for a new female considered separately were all older and looking for mates at the same time: here, the relationship was trending significant	0.088	-0.821	no, without yearlings	0.098	0.62	no, without yearlings	0.19	0.517
Sylvia communis	[47]	syl, unique syls in a sequence of 1000, did principle components	12			yes, also interesting to note that older males (who have larger repertoires) sing less than younger males	0.037	-0.606	n/a	n/a	n/a	n/a	n/a	n/a	n/a	n/a	n/a	n/a	n/a	n/a	n/a	n/a	n/a	n/a	n/a	n/a
Wilsonia canadensis	[48]	unique phrases (arrangements of syllables), not related to time spent recording, while number of vaients (arrangements of phrases), equivalent to song rep in this species?	38			n/a	n/a	n/a	no,2010	0.208, t=0.208, df=11.62	0.0609	n/a	n/a	n/a	n/a	n/a	n/a	n/a	n/a	n/a	n/a	n/a	n/a	n/a	n/a	n/a
			47						no-2011	0.833, t=0.22, df = 11.5	0.0646
		r values
		r values from the same study across years when pooled exists other subsets that were not included
		corrections for territory
		recruits and older offspring
		day/dawn song splits, both included
		rare song, omitted
		omited data due to no statstic or statistic that could nto be converted into r
		spacers for empty slots caused by complicated studies
	*For Forstmeier and Leisler 2004 [3], there are other data values using GLM and Chi^2s, but these data didn't match the figures which authors referenced in conjuction with the numbers. Therfore, we took data from the regression figures and figure legends and not from the main text.
	**For Rehsteiner, Geisser and Reyer, birds were broken into three categories: unmated mated with no fledglings reared and mated with fledglings reared. Thus, this data applied for both number of mates and number of fledglings.
	***Used the paired test as this lines up better with the other analyses, and there was not enough information to estimate an r form the U value
	"repertoire size": Garamszegi collected unpublished measures from other researchers and simply labeled them as repertoire size.
